# Supplementary material for: Plasmid stability analysis based on a new theoretical model employing stochastic simulations
Source: PLoS One. 2017 Aug 28;12(8):e0183512. doi: 10.1371/journal.pone.0183512 (PMC5573283; doi:10.1371/journal.pone.0183512)
Supplement: S2 Appendix — (ZIP) [file pone.0183512.s012.zip]

Archive with 10 entries (10 files):
- PSM.cfg
- PSM_code.dcu
- PSM_code.dfm
- PSM.dof
- PSM.dpr
- PSM.exe
- Program-PrintScreen.jpg
- PSM_code.pas
- PSM.res
- Readme.txt
