# Supplementary material for: Plasmid stability analysis based on a new theoretical model employing stochastic simulations
Source: PLoS One. 2017 Aug 28;12(8):e0183512. doi: 10.1371/journal.pone.0183512 (PMC5573283; doi:10.1371/journal.pone.0183512)
Supplement: S2 Appendix — (ZIP) [file pone.0183512.s012.zip › PSM.cfg]

-$A8
-$B-
-$C+
-$D+
-$E-
-$F-
-$G+
-$H+
-$I-
-$J-
-$K-
-$L+
-$M-
-$N+
-$O+
-$P+
-$Q-
-$R-
-$S-
-$T-
-$U-
-$V+
-$W-
-$X+
-$YD
-$Z1
-cg
-AWinTypes=Windows;WinProcs=Windows;DbiTypes=BDE;DbiProcs=BDE;DbiErrs=BDE
-H+
-W+
-M
-$M16384,1048576
-K$00400000
-E"C:\PlasStabModel"
-N"C:\PlasStabModel"
-LE"c:\program files\borland\delphi7\Projects\Bpl"
-LN"c:\program files\borland\delphi7\Projects\Bpl"
-w-UNSAFE_TYPE
-w-UNSAFE_CODE
-w-UNSAFE_CAST
