# Supplementary material for: Plasmid stability analysis based on a new theoretical model employing stochastic simulations
Source: PLoS One. 2017 Aug 28;12(8):e0183512. doi: 10.1371/journal.pone.0183512 (PMC5573283; doi:10.1371/journal.pone.0183512)
Supplement: S2 Appendix — (ZIP) [file pone.0183512.s012.zip › PSM_code.dfm]

object Form1: TForm1
  Left = 899
  Top = 86
  Width = 938
  Height = 808
  Caption = 'Form1'
  Color = clBtnFace
  Font.Charset = DEFAULT_CHARSET
  Font.Color = clWindowText
  Font.Height = -11
  Font.Name = 'MS Sans Serif'
  Font.Style = []
  OldCreateOrder = False
  PixelsPerInch = 96
  TextHeight = 13
  object Label1: TLabel
    Left = 8
    Top = 8
    Width = 107
    Height = 13
    Caption = 'Starting PCN (max120)'
  end
  object Label2: TLabel
    Left = 8
    Top = 32
    Width = 153
    Height = 13
    Caption = 'Number of generations(max 600)'
  end
  object Label3: TLabel
    Left = 8
    Top = 56
    Width = 95
    Height = 13
    Caption = 'alfa (replication fails)'
  end
  object Label4: TLabel
    Left = 8
    Top = 80
    Width = 157
    Height = 13
    Caption = 'beta [%] (percentage of survivals)'
  end
  object Label10: TLabel
    Left = 8
    Top = 144
    Width = 103
    Height = 13
    Caption = 'Number of simulations'
  end
  object Label13: TLabel
    Left = 8
    Top = 104
    Width = 161
    Height = 13
    Caption = 'Unequal plasmid distribution (0-50)'
  end
  object Label14: TLabel
    Left = 8
    Top = 120
    Width = 106
    Height = 13
    Caption = '50 is equall distribution'
  end
  object Label15: TLabel
    Left = 232
    Top = 8
    Width = 103
    Height = 13
    Caption = 'SWerbowy, ver. 2017'
  end
  object Label16: TLabel
    Left = 368
    Top = 8
    Width = 173
    Height = 13
    Caption = 'x:Exp.       Y:Exp       Stab.         PCN'
  end
  object Label17: TLabel
    Left = 8
    Top = 608
    Width = 164
    Height = 13
    Caption = 'Starting plasmid per cell distribution'
  end
  object Label18: TLabel
    Left = 8
    Top = 680
    Width = 105
    Height = 13
    Caption = 'Mean PCN distribution'
  end
  object Edit1: TEdit
    Left = 184
    Top = 8
    Width = 33
    Height = 21
    TabOrder = 0
    Text = '40'
  end
  object Edit2: TEdit
    Left = 184
    Top = 32
    Width = 33
    Height = 21
    TabOrder = 1
    Text = '100'
  end
  object Edit3: TEdit
    Left = 184
    Top = 56
    Width = 33
    Height = 21
    TabOrder = 2
    Text = '0'
  end
  object Edit4: TEdit
    Left = 184
    Top = 80
    Width = 33
    Height = 21
    TabOrder = 3
    Text = '100'
  end
  object Button1: TButton
    Left = 8
    Top = 216
    Width = 105
    Height = 41
    Caption = 'PS model'
    TabOrder = 4
    OnClick = Button1Click
  end
  object Edit10: TEdit
    Left = 184
    Top = 144
    Width = 33
    Height = 21
    TabOrder = 5
    Text = '1'
  end
  object CheckBox1: TCheckBox
    Left = 8
    Top = 176
    Width = 177
    Height = 25
    Caption = 'Starting Poisson distribution? '
    Checked = True
    State = cbChecked
    TabOrder = 6
  end
  object Edit11: TEdit
    Left = 184
    Top = 104
    Width = 33
    Height = 21
    TabOrder = 7
    Text = '50'
  end
  object Memo1: TMemo
    Left = 464
    Top = 24
    Width = 41
    Height = 225
    Lines.Strings = (
      'Mem'
      'o1')
    TabOrder = 8
  end
  object Memo2: TMemo
    Left = 8
    Top = 696
    Width = 537
    Height = 65
    Lines.Strings = (
      'Memo2')
    TabOrder = 9
  end
  object Memo3: TMemo
    Left = 8
    Top = 624
    Width = 537
    Height = 41
    Lines.Strings = (
      'Memo3')
    TabOrder = 10
  end
  object Memo4: TMemo
    Left = 368
    Top = 24
    Width = 41
    Height = 225
    Lines.Strings = (
      'Mem'
      'o4')
    TabOrder = 11
  end
  object Memo5: TMemo
    Left = 416
    Top = 24
    Width = 41
    Height = 225
    Lines.Strings = (
      'Mem'
      'o5')
    TabOrder = 12
  end
  object Memo6: TMemo
    Left = 512
    Top = 24
    Width = 41
    Height = 225
    Lines.Strings = (
      'Mem'
      'o5')
    TabOrder = 13
  end
end
