# Supplementary material for: Plasmid stability analysis based on a new theoretical model employing stochastic simulations
Source: PLoS One. 2017 Aug 28;12(8):e0183512. doi: 10.1371/journal.pone.0183512 (PMC5573283; doi:10.1371/journal.pone.0183512)
Supplement: S2 Appendix — (ZIP) [file pone.0183512.s012.zip › PSM.dof]

[FileVersion]
Version=7.0
[Compiler]
A=8
B=0
C=1
D=1
E=0
F=0
G=1
H=1
I=0
J=0
K=0
L=1
M=0
N=1
O=1
P=1
Q=0
R=0
S=0
T=0
U=0
V=1
W=0
X=1
Y=1
Z=1
ShowHints=1
ShowWarnings=1
UnitAliases=WinTypes=Windows;WinProcs=Windows;DbiTypes=BDE;DbiProcs=BDE;DbiErrs=BDE
NamespacePrefix=
SymbolDeprecated=1
SymbolLibrary=1
SymbolPlatform=1
UnitLibrary=1
UnitPlatform=1
UnitDeprecated=1
HResultCompat=1
HidingMember=1
HiddenVirtual=1
Garbage=1
BoundsError=1
ZeroNilCompat=1
StringConstTruncated=1
ForLoopVarVarPar=1
TypedConstVarPar=1
AsgToTypedConst=1
CaseLabelRange=1
ForVariable=1
ConstructingAbstract=1
ComparisonFalse=1
ComparisonTrue=1
ComparingSignedUnsigned=1
CombiningSignedUnsigned=1
UnsupportedConstruct=1
FileOpen=1
FileOpenUnitSrc=1
BadGlobalSymbol=1
DuplicateConstructorDestructor=1
InvalidDirective=1
PackageNoLink=1
PackageThreadVar=1
ImplicitImport=1
HPPEMITIgnored=1
NoRetVal=1
UseBeforeDef=1
ForLoopVarUndef=1
UnitNameMismatch=1
NoCFGFileFound=1
MessageDirective=1
ImplicitVariants=1
UnicodeToLocale=1
LocaleToUnicode=1
ImagebaseMultiple=1
SuspiciousTypecast=1
PrivatePropAccessor=1
UnsafeType=0
UnsafeCode=0
UnsafeCast=0
[Linker]
MapFile=0
OutputObjs=0
ConsoleApp=1
DebugInfo=0
RemoteSymbols=0
MinStackSize=16384
MaxStackSize=1048576
ImageBase=4194304
ExeDescription=
[Directories]
OutputDir=C:\PlasStabModel
UnitOutputDir=C:\PlasStabModel
PackageDLLOutputDir=
PackageDCPOutputDir=
SearchPath=
Packages=vcl;rtl;vclx;VclSmp;vclshlctrls
Conditionals=
DebugSourceDirs=
UsePackages=0
[Parameters]
RunParams=
HostApplication=
Launcher=
UseLauncher=0
DebugCWD=
[Version Info]
IncludeVerInfo=0
AutoIncBuild=0
MajorVer=1
MinorVer=0
Release=0
Build=0
Debug=0
PreRelease=0
Special=0
Private=0
DLL=0
Locale=1045
CodePage=1250
[Version Info Keys]
CompanyName=
FileDescription=
FileVersion=1.0.0.0
InternalName=
LegalCopyright=
LegalTrademarks=
OriginalFilename=
ProductName=
ProductVersion=1.0.0.0
Comments=
[HistoryLists\hlUnitAliases]
Count=1
Item0=WinTypes=Windows;WinProcs=Windows;DbiTypes=BDE;DbiProcs=BDE;DbiErrs=BDE
[HistoryLists\hlUnitOutputDirectory]
Count=4
Item0=C:\PlasStabModel
Item1=C:\FUJITSU-DANE\Dysk F\Plasmid model\bacilus
Item2=F:\Plasmid model\bacilus
Item3=D:\Plasmid-model\bacilus
[HistoryLists\hlOutputDirectorry]
Count=5
Item0=C:\PlasStabModel
Item1=C:\FUJITSU-DANE\Dysk F\Plasmid model\bacilus
Item2=F:\Plasmid model\bacilus
Item3=D:\Plasmid-model\bacilus
Item4=D:\Plasmid-model\bacilus\wynik
