# Supplementary material for: Plasmid stability analysis based on a new theoretical model employing stochastic simulations
Source: PLoS One. 2017 Aug 28;12(8):e0183512. doi: 10.1371/journal.pone.0183512 (PMC5573283; doi:10.1371/journal.pone.0183512)
Supplement: S2 Appendix — (ZIP) [file pone.0183512.s012.zip › PSM_code.pas]

unit PSM_code;

interface

uses
  Windows, Messages, SysUtils, Variants, Classes, Graphics, Controls, Forms,
  Dialogs, StdCtrls, Grids;

type
  TForm1 = class(TForm)

    Edit1: TEdit;         Edit2: TEdit;       Edit3: TEdit;
    Edit4: TEdit;         Edit10: TEdit;      Edit11: TEdit;
         
    Label1: TLabel;     Label2: TLabel;     Label3: TLabel;
    Label4: TLabel;     Label10: TLabel;    Label13: TLabel;
    Label14: TLabel;    Label15: TLabel;    Label16: TLabel;
    Label17: TLabel;    Label18: TLabel;

    Memo1: TMemo;       Memo2: TMemo;        Memo3: TMemo;
    Memo4: TMemo;       Memo5: TMemo;        Memo6: TMemo;

    Button1: TButton;
    CheckBox1: TCheckBox;

    
    procedure Button1Click(Sender: TObject);

  private
    { Private declarations }
  public
    { Public declarations }
  end;

  const    Xmin=50;  Xmax=550;
           Ymin=270; Ymax=585;
           Genmaxi=600;     //max  number of generations
           PCNmax=120;      //max  number of plasmids in cell
var
  Form1: TForm1;

   function silnia(x:integer):real;


implementation

function silnia(x:integer):real;      //power function
var ii:   integer;
    xx:   real;
  begin
   if x<0 then silnia:=0 else if x=0 then silnia:=1 else
     begin
       xx:=1;
       for ii:=1 to x do
          xx:=xx*ii;
       silnia:=xx;
     end;
   end;

{$R *.dfm}

procedure TForm1.Button1Click(Sender: TObject);
var k,kk,i,j,kmax,Nmax,n,n1,n2,nn,X,Y,Xp,Yp,expe,YY,los1,los2,los3,N0,Genmax:integer;

    wynik,rozklad,wynik1,exper:textfile;

    alfa,beta,gamma,delta,Norma,stabil,Nplasmid,temp,rozc,Nplas_free,StdDeV:Extended;

    histo,histo1:array[0..120] of Extended;                            //[number of plasmids]
    stabil_mean,stabil_mean1,free_plasm_mean:array[0..600] of real;    //[number of generation]
    rozklad_mean:array[0..120,0..600] of real;   //[number of plasmids, number of generation]

    ss,dir : string;
    PCN:real;

begin;
Randomize;

N0:=StrToint(Edit1.Text);    
alfa:=StrToFloat(Edit3.Text);
beta:=StrToFloat(Edit4.Text);
delta:=StrToFloat(Edit11.Text);

kmax:=StrToint(Edit2.Text);

Form1.Refresh;
Canvas.Pen.Width := 1;  Canvas.Brush.Color := clBlack;
Canvas.Brush.Color := clWhite; Canvas.Brush.Style := bsSolid;
Canvas.Rectangle(Xmin,Ymin, Xmax, Ymax); Canvas.Brush.Color := clWindow;

Y:=Ymax-round(25*3) ; Canvas.MoveTo(Xmin, Y);   Canvas.LineTo(Xmax, Y); Canvas.TextOut(Xmin-35, Y, '25%');
Y:=Ymax-round(50*3) ; Canvas.MoveTo(Xmin, Y);   Canvas.LineTo(Xmax, Y); Canvas.TextOut(Xmin-35, Y, '50%');
Y:=Ymax-round(75*3) ; Canvas.MoveTo(Xmin, Y);   Canvas.LineTo(Xmax, Y); Canvas.TextOut(Xmin-35, Y, '75%');
Y:=Ymax-round(100*3); Canvas.MoveTo(Xmin, Y);   Canvas.LineTo(Xmax, Y); Canvas.TextOut(Xmin-35, Y, '100%');
k:=1;
repeat
 X:=Xmin+round(k*25*(Xmax-Xmin)/Kmax);
if k=1 then Canvas.TextOut(X-5, Ymax+10, '25');
 Canvas.MoveTo(X, Ymin);   Canvas.LineTo(X, Ymax);
k:=k+1;
until(X>=Xmax);
Xp:=0; Yp:=Ymin+15;

Memo6.Lines.Clear;
Memo2.Lines.Clear;
Memo3.Lines.Clear;

GetDir(0,dir);

for i:=0 to Genmaxi do
begin; stabil_mean[i]:=0; stabil_mean1[i]:=0; free_plasm_mean[i]:=0; end;

for i:=0 to PCNmax do           // czyszczenie tablicy dla rozkladu
   begin;
     for j:=0 to Genmaxi do
        begin;  rozklad_mean[i,j]:=0;  end;
   end;


kk:=0;   //number of simulation loop

repeat     //beginning of independent simulation loop

 begin;
      for i:=0 to PCNmax do      //petla generacji
        begin;  histo[i]:=0;  histo1[i]:=0; end;

   Nmax:=PCNmax;   //max number of plasmids in cell


  if  CheckBox1.checked=true  then
    begin;
     for i:=1 to Nmax  do         // poczatkowy rozklad plasmidow w 10 komorkach, poissona
       begin;                      // rozklad Poissona, na poczatku nie ma komorek bez plazmidu
        histo[i]:=trunc(N0*5*exp(i*ln(N0))*exp(-N0)/silnia(i));
        histo[0]:=0;             // no cells without plasmid at the beginning
       end;
    end;
  if  CheckBox1.checked=false  then  histo[N0]:=1;    //poczatkowa komurka


   Norma:=0;
   for i:=0 to Nmax do      //calkowita liczba bakterii na poczatku doswiadczenia
    begin Norma:=Norma+histo[i]; end;


   if kk=0 then
    begin;
     ss:='';
       for i:=0 to Nmax do        //zapisanie rozkladu pocz�tkowego dla danej populacji
         begin;    ss:=ss+' ,  '+FloatToStr(round(100*histo[i]/Norma*10)/10);      end;
     Memo3.Lines.Add(ss);
    end;


   k:=0;   // numer iteracji generacji
    repeat      //until k=kmax       beginning of the generation loop
      begin;
           for i:=0 to Nmax do     // maksymalnie PCNmax plasmidow na komorke
             begin;
              if (histo[i]<>0) then
                begin;                                              //rozklad Gibbsa inaczej Makswella
                  los1:=trunc((-ln((Random(100)+1)/100))*alfa);     // random number of replication deffects
                  if los1>=2*i then los1:=i*2;
                  nn:=i*2-los1;                                     //number of available plasmids in mother cell after replication

                  n1:=trunc(nn*(delta/100));    //number of plasmid in first doughter cell
                  n2:=nn-n1;                                      //number of plasmid in second doughter cell

                  if n1>Nmax then n1:=Nmax; if n2>Nmax then n2:=Nmax;   // ograniczenie do maksymalnej liczby plazmidu w komurce
                  if n1<0 then n1:=0; if n2<0 then n2:=0;

                  histo1[n1]:=histo[i]+histo1[n1];
                  histo1[n2]:=histo[i]+histo1[n2];
                end;
             end;

  Norma:=1;
   for i:=0 to Nmax do                        //calkowita liczba bakterii
    begin Norma:=Norma+histo[i]; end;

    if Norma>10e+20 then rozc:=10e+15 else rozc:=1;   //If the number of cells exceeds 10e+20, it is diluted

  for i:=0 to Nmax do histo[i]:=(histo1[i]/rozc); //przepisanie do tablicy przed podzialem
  for i:=0 to Nmax do histo1[i]:=0;             //wyzerowanie tablicy po podziale


   histo[0]:=histo[0]*(beta/100);           //beta - postsegregational killing reduction of plasmid free cells


   Norma:=1;
    for i:=0 to Nmax do                //total number of bacteria cells after full life cycle
     begin Norma:=Norma+histo[i]; end;


stabil:=100*(1-histo[0]/Norma);    //calculation of plasmid stability, in %


stabil_mean[k]:=stabil+stabil_mean[k];     //An auxiliary variable to determine the mean of multiple simulations


if (k=0) then begin;  Xp:=Xmin; Yp:=Ymin+15; end;               //drawing a simulated stability plot
Canvas.Pen.Width := 2; Canvas.Pen.Color := clBlue;
X:=Xmin+round(k*(Xmax-Xmin)/Kmax); Y:=Ymax-round(stabil*3);    
Canvas.MoveTo(Xp, Yp);   Canvas.LineTo(X, Y);
if k<>Kmax then begin; Xp:=X; Yp:=Y; end else begin; Xp:=Xmin; Yp:=Ymin+15; end ;


   begin;                    //  PCN distyributions per cell versus generation plot
      for i:=0 to round(Nmax*(1.0)) do
        begin;
          X:=20+Xmax+round(i*300/N0); Y:=5+round(k*600/Kmax);
          if i=0 then X:=Xmax+20-2;
            begin;
             if ((100*histo[i]/Norma)>=0) and ((100*histo[i]/Norma)<=2)   then Canvas.Pen.Color := clWhite;
             if ((100*histo[i]/Norma)>3)  and ((100*histo[i]/Norma)<=10)  then Canvas.Pen.Color := clNavy;
             if ((100*histo[i]/Norma)>11) and ((100*histo[i]/Norma)<=20)  then Canvas.Pen.Color :=  clBlue;
             if ((100*histo[i]/Norma)>21) and ((100*histo[i]/Norma)<=30)  then Canvas.Pen.Color := clGreen;
             if ((100*histo[i]/Norma)>31) and ((100*histo[i]/Norma)<=40) then Canvas.Pen.Color := clLime;
             if ((100*histo[i]/Norma)>41) and ((100*histo[i]/Norma)<=60)  then Canvas.Pen.Color := RGB(255,	128,	000);
             if ((100*histo[i]/Norma)>61) and ((100*histo[i]/Norma)<=80) then Canvas.Pen.Color := clYellow;
             if ((100*histo[i]/Norma)>81) and ((100*histo[i]/Norma)<=100) then Canvas.Pen.Color := clRed;
             Canvas.Pen.Width := 3; Canvas.Ellipse(X-2, Y-1, X+2, Y+1);
            end;

          rozklad_mean[i,k]:=rozklad_mean[i,k]+100*histo[i]/Norma;

        end;
   end;

  k:=k+1;                  //  next generation

 end;
  until(k>=kmax);         // end when final generation


Canvas.Pen.Color := clBlack;  Canvas.Pen.Width := 4;
i:=1;                           // drawing experimental points on plot
 repeat
   begin;
     k:=StrToInt(copy(Memo4.Lines[i],1,3));
     expe:=StrToInt(copy(Memo5.Lines[i],1,3));
     X:=Xmin+round(k*(Xmax-Xmin)/Kmax);
     Y:=Ymax-round(expe*3);
     Canvas.Ellipse(X-8, Y-8, X+8, Y+8);
     i:=i+1;
   end;
 until(i>=Memo4.Lines.Count);


 kk:=kk+1;     //next simulation

end;

until(kk>=StrToint(Edit10.Text));      // end when final number of simulations


ss:='';
//mean distribution out of many simulations
for i:=0 to kmax do
  begin;      // generacja
    for j:=0 to Nmax do
      begin;      // liczba plasmidow
        ss:=ss+' ,  '+FloatToStr(round(rozklad_mean[j,i]/(strtoint(Edit10.Text))*100)/100);
      end;
    Memo2.Lines.Add(ss);
    ss:='';
  end;


//calculating PCN from distributions

for i:=0 to kmax do      //generation loop
  begin;
    PCN:=0;
      for j:=0 to Nmax do  //PCN loop
        begin;
          PCN:=PCN+j*rozklad_mean[j,i]/(strtoint(Edit10.Text));
        end;
    Memo6.Lines.Add(FloatToStr(round(PCN*100)/10000));
  end;


//drawing final mean stability pattern
Xp:=Xmin; Yp:=Ymin+15;
Canvas.Pen.Width := 5; Canvas.Pen.Color := clBlack;
Memo1.Lines.Clear;
  for i:=1 to Kmax do
    begin;
      Memo1.Lines.Add(FloatToStr(round(stabil_mean[i]/StrToint(Edit10.Text)*10)/10));
      X:=Xmin+round(i*(Xmax-Xmin)/Kmax); Y:=Ymax-round(stabil_mean[i]*3/StrToint(Edit10.Text));
      Canvas.MoveTo(Xp, Yp);   Canvas.LineTo(X, Y);  Xp:=X; Yp:=Y;
    end;


end;


end.
