# Supplementary material for: Plasmid stability analysis based on a new theoretical model employing stochastic simulations
Source: PLoS One. 2017 Aug 28;12(8):e0183512. doi: 10.1371/journal.pone.0183512 (PMC5573283; doi:10.1371/journal.pone.0183512)
Supplement: S2 Appendix — (ZIP) [file pone.0183512.s012.zip › Readme.txt]

Program was writen in Borland Delphi 7.0 languge, and was testen on Windows XP,7,8.1 and 10.

To start the program run 'PSM.exe' file.
First you have to give some experimental points in 'x:Exp' and 'Y:Exp' memo fields.
Example of program print screen presented in 'Program-PrintScreen.jpg' will shows 
you how to enter experimental values.
Experimental values should be only integrals expressed in %.

Next, set the starting PCN value, and number of genertations to simulate. 
Set other available parameters and number of simulations that will give averaged final result. 
Press 'PS model' button to run the simulations.

Results of the simultaions will be presented on plot and the data will be availble memo fields.
